# Supplementary material for: Mll4 in skeletal muscle fibers maintains muscle stem cells
Source: Skelet Muscle. 2024 Dec 23;14:35. doi: 10.1186/s13395-024-00369-9 (PMC11665228; doi:10.1186/s13395-024-00369-9)
Supplement: Supplementary file 2 — Supplementary Material 2: Supplementary Table 1: Mouse primers used for genotyping and qRT-PCR [file 13395_2024_369_MOESM2_ESM.xlsx]

## Sheet: Sheet1
*Primer sequence used in this study
Purpose	Gene	Forward (5'-3')	Reverse (5'-3')	Reference
Genotyping	Cre	GCGGTCTGGCAGTAAAAACTATC	GTGAAACAGCATTGCTGTCACTT
	Mll4 floxed	ATTGCATCAGGCAAATCAGC	GCAGAAGCCTGCTATGTCC	10.7554/eLife.01503
qRT-PCR	Gapdh	TCATGACCACAGTCCATGCC	CAGATCCACGACGGACACAT
	Mll4	GCTATCACCCGTACTGTGTCAACA	CACACACGATACACTCCACACAA
	Dll1	TGGGGCTACCCAGATCAAGA	CAGGAATCTCCCCACCCCTA
	Dll4	GGAACCTTCTCACTCAACATCC	CTCGTCTGTTCGCCAAATCT
	Jag1	CCTCGGGTCAGTTTGAGCTG	CCTTGAGGCACACTTTGAAGTA
	Jag2	CAATGACACCACTCCAGATGAG	GGCCAAAGAAGTCGTTGCG
	Pax7	CGATTAGCCGAGTGCTCAG	GGAGGTCGGGTTCTGATTCC
	Hes1	CCAGCCAGTGTCAACACGA	AATGCCGGGAGCTATCTTTCT
	Hey1	TCAGAGCAGTGAGGTGAAGG	AGTGCAGGCAAGTCTACAT
	Heyl	GCTCGTATGTCTGGTGCTGA	CACTCCCTGAAGACGAAAGC
	Myh7	CTCAAGCTGCTCAGCAATCTATTT	GGAGCGCAAGTTTGTCATAAGT	10.1167/iovs.10-5937
	Tnni1	TGAAGCCAAATGCCTCCACAACAC	ACACCTTGTGCTTAGAGCCCAGTA	10.1167/iovs.10-5937
	Tnnt1	TGGATCCACCAGCTGGAATCAGAA	GCTGATGCGGTTGTAGAGCACATT	10.1172/JCI136155
	Myh4	CACCTGGACGATGCTCTCAGA	GCTCTTGCTCGGCCACTCT	10.1089/thy.2015.0536.
	Tnni2	AGCAGCAAGGAGCTGGAAGA	ATGGCGTCGGCAGACATAC	10.1172/JCI136155
	Tnnt3	AACTGGAGACTGACAAATTCGAGT	GCTGTGCTTCTGGGTTTGGT	10.1172/JCI136157
	Tnnc2	CCATCATCGAGGAGGTGGAC	CTTCCCCTTCGCATCCTCTT	10.1172/JCI136157
	Ldhb	AGTCTCCCGTGCATCCTCAA	AGGGTGTCCGCACTCTTCCT	10.1172/JCI136158
	Ppp1r1a	CACCTGGGATCCCAGACACA	GGGGTTGGATTCTGCAGACT	10.1172/JCI136159
	Phyhd1	CTCTGCATGCCCATGACCC	CTTCGCCGCCAAAGTGAG	10.1172/JCI136160
	Dgat2	GCTGGTGCCCTACTCCAAG	CCAGCTTGGGGACAGTGA	10.1172/JCI136161
	Fads6	GGTAGCTCTTGAGCATTTGAGG	AGTAAAGGCCCAGGCAGATG	10.1172/JCI136162
	Cpt1b	GAGTGACTGGTGGGAAGAATATG	GCTGCTTGCACATTTGTGTT	10.1172/JCI136163
